# Supplementary material for: Crowding results from optimal integration of visual targets with contextual information
Source: Nat Commun. 2022 Sep 30;13:5741. doi: 10.1038/s41467-022-33508-1 (PMC9525686; doi:10.1038/s41467-022-33508-1)
Supplement: Supplementary file 3 — Source Data [file 41467_2022_33508_MOESM3_ESM.zip]

Archive with 1 entries (1 files):
- SourceData/Source Data.xlsx
