# Supplementary material for: Crowding results from optimal integration of visual targets with contextual information
Source: Nat Commun. 2022 Sep 30;13:5741. doi: 10.1038/s41467-022-33508-1 (PMC9525686; doi:10.1038/s41467-022-33508-1)
Supplement: Supplementary file 3 — Source Data [file 41467_2022_33508_MOESM3_ESM.zip › SourceData/Source Data.xlsx]

## Sheet: Figure 1a
Figure 1a	Crowding demo

## Sheet: Figure 1b
Figure 1b	Stimuli

## Sheet: Figure 2a
	Low reliability target (blue)
			X	-45	-40	-35	-30	-25	-20	-15	-10	-5	0	5	10	15	20	25	30	35	40	45
	data		Y	-2.90116	-3.33625	-4.6691	-5.39154	-6.03115	-5.58613	-4.13497	-4.8896	-2.88654	-0.93534	1.98975	3.1814	2.71099	2.75066	2.30476	2.60247	0.58247	0.90565	0.9944
			error bar	1.37029	1.48283	1.33098	1.14017	1.1744	1.08774	1.02956	1.00155	0.84565	0.9566	1.01565	1.04512	1.07874	1.18898	1.13697	1.27499	1.2935	1.3581	1.3359
			Parameter a	Parameter b	Parameter m	Parameter s				Equation
	DoG fit/Causal Inference Model		0.37	-1.24	-1.87	28.4				a*(x-m)*exp(-(x-m)^2/s^2)+b
			Parameter zz	Parameter rgm	Parameter sf	Parameter st	Parameter m	Parameter b		Equation
	Ideal obs model		0.7	0.66	14.36	19.76	-1	-1.26		zz*rgm*2*st^2/(sf^2+2*st^2+2*((x+15)/2-m)^2)*((x+15)/2-m)+b
	High reliability target (red)
			X	-45	-40	-35	-30	-25	-20	-15	-10	-5	0	5	10	15	20	25	30	35	40	45
	data		Y	-2.09055	-1.7948	-2.17559	-3.04479	-3.69713	-2.65625	-3.67679	-2.66749	-2.56241	-1.74107	-2.06897	-0.27328	-1.3679	-0.84004	-0.28649	-1.68676	-0.72773	-0.28474	-2.10452
			error bar	1.05146	1.00315	0.99771	0.91717	0.84279	0.82278	0.78444	0.79448	0.85986	0.79945	0.84247	0.88915	0.91728	0.90454	0.98803	0.94739	1.00602	1.07257	1.04484
			Parameter a	Parameter b	Parameter m	Parameter s				Equation
	DoG fit/Causal Inference Model		0.1	-1.87	1.91	28.6				a*(x-m)*exp(-(x-m)^2/s^2)+b
			Parameter zz	Parameter rgm	Parameter sf	Parameter st	Parameter m	Parameter b		Equation
	Ideal obs model		0.5	0.66	18.8	13.66	1	-1.86		zz*rgm*2*st^2/(sf^2+2*st^2+2*((x+15)/2-m)^2)*((x+15)/2-m)+b

## Sheet: Figure 2b
	Low reliability target (blue)
			X	B	-45	-40	-35	-30	-25	-20	-15	-10	-5	0	5	10	15	20	25	30	35	40	45	ort
	data		Y	13.3917	13.5615	14.233	13.0177	11.3948	11.5245	10.9992	11.1377	10.9269	8.5853	9.60607	9.94853	10.4861	10.6374	11.3125	10.7372	10.9393	11.4149	12.9227	12.5401	13.2834
			error bar	0.36221	0.67831	0.60114	0.66336	0.54223	0.63031	0.51107	0.58048	0.51827	0.39646	0.43298	0.48113	0.52618	0.54547	0.59332	0.56098	0.48634	0.58659	0.63115	0.58656	0.43258
			Parameter a	Parameter b	Parameter m	Parameter s				Equation
	Gaussian fit/Causal Inference Model		-3.66	13.22	2.7	28.4				a*exp(-(x-m)^2/s^2)+b
			Parameter zz	Parameter rgm	Parameter sf	Parameter st	Parameter m	Parameter b		Equation
	Ideal obs model		0.7	0.66	14.36	19.76	1	33		sqrt(rgm^2*(2*(zz*(st^2)/(sf^2+2*(st^2)+2*(x-m)^2))^2*(sf^2)+(1-2*zz*st^2/(sf^2+2*st^2+2*(x-m)^2))^2*st^2)+b)
	High reliability target (red)
			X	-45	-40	-35	-30	-25	-20	-15	-10	-5	0	5	10	15	20	25	30	35	40	45
	data		Y	9.7937	9.19214	9.3245	9.059	8.33111	7.85281	7.57562	7.3901	8.23739	7.44452	7.49503	7.76108	8.20425	8.46205	8.82752	8.41951	8.85022	9.73904	10.13
			error bar	0.57814	0.4455	0.44483	0.52556	0.49854	0.41748	0.39849	0.34294	0.47005	0.37473	0.43935	0.37101	0.37833	0.44792	0.49043	0.40772	0.54327	0.50029	0.58532
			Parameter a	Parameter b	Parameter m	Parameter s				Equation
	Gaussian fit/Causal Inference Model		-2.33	9.73	-2	28.6				a*exp(-(x-m)^2/s^2)+b
			Parameter zz	Parameter rgm	Parameter sf	Parameter st	Parameter m	Parameter b		Equation
	Ideal obs model		0.5	0.66	18.8	13.66	-1	0.11		sqrt(rgm^2*(2*(zz*(st^2)/(sf^2+2*(st^2)+2*(x-m)^2))^2*(sf^2)+(1-2*zz*st^2/(sf^2+2*st^2+2*(x-m)^2))^2*st^2)+b)

## Sheet: Figure 2c
			X	-2.90116	-3.33625	-4.6691	-5.39154	-6.03115	-5.58613	-4.13497	-4.8896	-2.88654	-0.93534	1.98975	3.1814	2.71099	2.75066	2.30476	2.60247	0.58247	0.90565	0.9944
	Low reliability target (blue)		Y	13.5615	14.233	13.0177	11.3948	11.5245	10.9992	11.1377	10.9269	8.5853	9.60607	9.94853	10.4861	10.6374	11.3125	10.7372	10.9393	11.4149	12.9227	12.5401
			X	-2.09055	-1.7948	-2.17559	-3.04479	-3.69713	-2.65625	-3.67679	-2.66749	-2.56241	-1.74107	-2.06897	-0.27328	-1.3679	-0.84004	-0.28649	-1.68676	-0.72773	-0.28474	-2.10452
	High reliability target (red)		Y	9.7937	9.19214	9.3245	9.059	8.33111	7.85281	7.57562	7.3901	8.23739	7.44452	7.49503	7.76108	8.20425	8.46205	8.82752	8.41951	8.85022	9.73904	10.13

## Sheet: Figure 3a
	Bouma Ratio= 0.21
			X	-45	-40	-35	-30	-25	-20	-15	-10	-5	0	5	10	15	20	25	30	35	40	45
	Data		Y	-2.91977	-4.95753	-8.01684	-5.76313	-7.54118	-7.19624	-4.77696	-4.07818	-1.11256	3.1093	4.88187	6.63812	6.24339	5.45882	4.04235	4.43471	-1.25908	3.00811	1.04663
			Parameter a	Parameter b	Parameter m	Parameter s				Equation
	DoG fit/Causal Inference Model		0.55	-0.49	-1	27.91				a*(x-m)*exp(-(x-m)^2/s^2)+b
	Bouma Ratio= 0.21
			X	-45	-40	-35	-30	-25	-20	-15	-10	-5	0	5	10	15	20	25	30	35	40	45
	Data		Y	-4.61003	-7.65942	-6.45187	-9.0655	-7.083	-6.36438	-4.99034	-4.50997	-1.01652	2.82659	7.58352	7.15185	7.3869	5.9114	6.81102	8.79258	7.17071	3.80642	6.35985
			Parameter a	Parameter b	Parameter m	Parameter s				Equation
	DoG fit/Causal Inference Model		0.53	0.55	-1	35				a*(x-m)*exp(-(x-m)^2/s^2)+b
	Bouma Ratio= 0.21
			X	-45	-40	-35	-30	-25	-20	-15	-10	-5	0	5	10	15	20	25	30	35	40	45
	Data		Y	2.03097	2.69902	2.36054	-0.21923	2.9072	0.15463	0.16187	1.02201	-0.63576	-0.31455	-2.61087	-1.395	-4.02072	-4.10568	-3.76361	-2.62285	-4.70796	-4.78852	-0.42165
			Parameter a	Parameter b	Parameter m	Parameter s				Equation
	DoG fit/Causal Inference Model		-0.19	-0.93	-1	35				a*(x-m)*exp(-(x-m)^2/s^2)+b
	Bouma Ratio= 0.21
			X	-45	-40	-35	-30	-25	-20	-15	-10	-5	0	5	10	15	20	25	30	35	40	45
	Data		Y	1.30868	0.10511	0.53645	-0.29957	-0.02419	-0.26164	-0.33674	-1.07816	0.12838	-0.57982	-0.34763	1.13728	-1.06776	-0.84829	0.49453	-0.86071	-0.74497	0.38608	1.54251
			Parameter a	Parameter b	Parameter m	Parameter s				Equation
	DoG fit/Causal Inference Model		0.007	-0.04	1	20				a*(x-m)*exp(-(x-m)^2/s^2)+b

## Sheet: Figure 3b
			X	11.25	15	22.5	30
	Low reliability target (blue)		Y	0.54986	0.53495	-0.18825	0.00736
			error bar	0.18585	0.06987	0.05407	0.12469
			X	11.25	15	22.5	30
	High reliability target (red)		Y	0.12196	0.09486	0.02938	-0.04045
			error bar	0.09459	0.1087	0.19837	0.10402

## Sheet: Figure 4a
Figure 4a	Possible flankers action

## Sheet: Figure 4b
Figure 4b	Comparison of different size of flankers action

## Sheet: Figure 5a
	Low reliability target (blue)
			X	-45	-40	-35	-30	-25	-20	-15	-10	-5	0	5	10	15	20	25	30	35	40	45
	data		Y	-1.43746	-2.46816	-1.8798	-3.08298	-1.70535	-0.73204	0.06107	0.35964	1.19917	3.40798	3.42264	3.96314	4.70374	2.33849	2.92622	3.66295	1.41145	0.30957	0.37744
			error bar	1.4261	1.29974	1.28503	1.35406	1.25822	1.1788	1.07332	1.13331	1.10667	1.00852	1.3131	1.32328	1.27528	1.46077	1.45594	1.36124	1.57776	1.54395	1.56186
			Parameter a	Parameter b	Parameter m	Parameter s				Equation
	free DoG fit		0.24	0.65	-10.8	30.29				a*(x-m)*exp(-(x-m)^2/s^2)+b
			Parameter a	Parameter b	Parameter m	Parameter s				Equation
	Causal Inference Model		0.19	0.3	-15	37.7				a*(x-m)*exp(-(x-m)^2/s^2)+b
			Parameter zz	Parameter rgm	Parameter sf	Parameter st	Parameter m	Parameter b		Equation
	Ideal obs model		0.7	0.56	12.42	17.09	-1	-0.24		zz*rgm*2*st^2/(sf^2+2*st^2+2*((x+15)/2-m)^2)*((x+15)/2-m)+b

[truncated: 2 more sheets: Figure 5b, Figure 5c]
